# Supplementary material for: The Impact of the Metabolic Syndrome Severity on the Appearance of Primary and Permanent DNA Damage
Source: Medicina (Kaunas). 2024 Dec 27;61(1):21. doi: 10.3390/medicina61010021 (PMC11767129; doi:10.3390/medicina61010021)
Supplement: Supplementary file 1 [file medicina-61-00021-s001.zip]

Archive with 1 entries (1 files):
- medicina-3304280-supplementary.pdf
